# Supplementary material for: iRefR: an R package to manipulate the iRefIndex consolidated protein interaction database
Source: BMC Bioinformatics. 2011 Nov 24;12:455. doi: 10.1186/1471-2105-12-455 (PMC3282787; doi:10.1186/1471-2105-12-455)
Supplement: Additional file 2 — S2_R_Code_for_paper.txt. R script showing code to generate data and figures for this paper. [file 1471-2105-12-455-S2.TXT]

# Paper: "iRefR --An R package to manipulate the iRefIndex Consolidated Protein Interaction Database"
# Authors: Antonio Mora, Ian Donaldson
# Additional File 2: R code to generate figures in the paper.

# Note: Working directory has been replaced by the '*' symbol. Remember to use your working directory instead.

library(iRefR)
library(VGAM)   # zeta function

#code for figures is shown first and then code for tables

# Figures 2-8.

# Fig.2: Comparing Interactomes on different Model Organisms
irefindex_curr_mouse = get_irefindex("10090", "8.0", "*")
irefindex_curr_rat = get_irefindex("10116", "8.0", "*")
irefindex_curr_yeast = get_irefindex("4932", "8.0", "*")
irefindex_curr_ecoli = get_irefindex("562", "8.0", "*")
irefindex_curr_celegans = get_irefindex("6239", "8.0", "*")
irefindex_curr_fly = get_irefindex("7227", "8.0", "*")
irefindex_curr_human = get_irefindex("9606", "8.0", "*")

#postscript("*/fig2.eps", horizontal=F, family="Courier")
	par(mar=c(0,2,0,0))
	pie(c(length(unique(irefindex_curr_ecoli$icrigid)), length(unique(irefindex_curr_yeast$icrigid)), length(unique(irefindex_curr_celegans$icrigid)), length(unique(irefindex_curr_fly$icrigid)), length(unique(irefindex_curr_mouse$icrigid)), length(unique(irefindex_curr_rat$icrigid)), length(unique(irefindex_curr_human$icrigid))), labels=c("E. coli", "S. cerevisiae", "C. elegans", "D. melanogaster", "M. musculus", "R. norvegicus", "H. sapiens"))
#dev.off()

# Fig.3: iRefIndex Records per Interaction Type
list_organisms = list(irefindex_curr_celegans, irefindex_curr_ecoli, irefindex_curr_fly, irefindex_curr_human, irefindex_curr_mouse, irefindex_curr_rat, irefindex_curr_yeast)
name_organisms = list("C. elegans", "E. coli", "D. melanogaster", "H. sapiens", "M. musculus", "R. norvegicus", "S. cerevisiae")
#postscript("*/fig3.eps", horizontal=F, family="Courier")
	par(mfrow=c(3,3), mar=c(0,3,1,3)); n=0
	for (i in list_organisms) {
		n=n+1
		iRef_binary = select_interaction_type("binary", i)
		iRef_complex = select_interaction_type("complex", i)
		iRef_polymer = select_interaction_type("polymer", i)
		pie_int_type = pie(c(dim(iRef_binary)[1], dim(iRef_polymer)[1], dim(iRef_complex)[1]),labels=c("Binaries","","Complexes"), main=name_organisms[[n]])
	}
#dev.off()

# Fig.4: Size of Yeast reported complexes and Yeast regenerated complexes subsets
yeast_yeast_list = data.frame(irefindex_curr_yeast$taxa, irefindex_curr_yeast$taxb)
tmp = do.call(`paste`, c(unname(yeast_yeast_list), list(sep=".")))
irefindex_curr_yeast_y = irefindex_curr_yeast[tmp=="taxid:4932(Saccharomyces cerevisiae).taxid:4932(Saccharomyces cerevisiae)" | tmp=="-.taxid:4932(Saccharomyces cerevisiae)",]

yeast_known_complexes_canon =  convert_MITAB_to_complexList(select_interaction_type("complex", irefindex_curr_yeast_y), canonical_rep="yes", include_generated_complexes="no")	# 6875

yeast_generated_complexes_canon = convert_MITAB_to_complexList(select_interaction_type("binary", irefindex_curr_yeast_y), canonical_rep="yes", include_generated_complexes="yes")	# 12046

biogrid_yeast = select_database("grid", irefindex_curr_yeast_y)
yeast_generated_complexes_canon_reliable = convert_MITAB_to_complexList(select_interaction_type("binary", biogrid_yeast), canonical_rep="yes", include_generated_complexes="yes", list_methods="MI:0004")	# 7839 vs 12046

subset = list(yeast_known_complexes_canon, yeast_generated_complexes_canon, yeast_generated_complexes_canon_reliable)
n=0; allSizes = NULL; complexSizes = NULL; normal_complexSizes = NULL
for (i in subset) {
	size = NULL
	for (j in 1:dim(i)[1]) {
		tmp = strsplit(i[j,2], ",")[[1]]
		size[j] = length(tmp)
	}
	n = n+1
	allSizes[[n]]<-size
	complexSizes[[n]] = table(factor(size, levels = 3:60))
	normal_complexSizes[[n]] = complexSizes[[n]]/length(size)
}

#postscript("*/fig4.eps", horizontal=F, family="Courier")
	par(mfrow=c(3,1))
	database_data = matrix(c(dim(yeast_known_complexes_canon)[1], dim(yeast_generated_complexes_canon)[1], dim(yeast_generated_complexes_canon_reliable)[1]), nrow=1, ncol=3)
	barplot(database_data, ylab="Number of records", beside=TRUE, col=c("darkblue", "green","red"), main="a")
	legend("topright", c("n-ary records", "regenerated complexes", "regenerated complexes, reliable"), bty="y", fill=c("darkblue", "green", "red"))

	barplot(t(cbind(unname(complexSizes[[1]]),unname(complexSizes[[2]]))), col=c("darkblue","green"), names.arg=3:60, legend=c("n-ary records", "Regenerated"), beside=TRUE, main="b")
	barplot(t(cbind(unname(complexSizes[[1]]),unname(complexSizes[[3]]))), col=c("darkblue","red"), names.arg=3:60, legend=c("n-ary records", "Regenerated, reliable"), beside=TRUE, main="c")
#dev.off()

# Associated statistical tests:
known.sample<-sample(allSizes[[1]], 6000)
generated.sample<-sample(allSizes[[2]], 6000)
generated.reliable.sample<-sample(allSizes[[3]], 6000)
sample.lists<-list(known.sample, generated.sample, generated.reliable.sample)

kruskal.test(sample.lists)			# we reject the NULL hypothesis that both are same distribution
wilcox.test(known.sample, generated.sample)	# alternative hypothesis: true location shift is not equal to 0
wilcox.test(known.sample, generated.reliable.sample) # alternative hypothesis: true location shift is not equal to 0
ks.test(known.sample, generated.sample)		# alternative hypothesis: two-sided
ks.test(known.sample, generated.reliable.sample) # alternative hypothesis: two-sided

# Fig.5. Statistics per source Database
binary_interactions_DB = NULL
known_complex_interactions_DB = NULL
regenerated_complex_interactions_DB = NULL

yeast_binary = select_interaction_type("binary", irefindex_curr_yeast_y)
vector_dbs = unique(yeast_binary$sourcedb)
for (i in vector_dbs) {
	tmp = yeast_binary[which(yeast_binary$sourcedb == i),]
	binary_interactions_DB[i] = length(unique(tmp$icrigid))
}

yeast_complex = select_interaction_type("complex", irefindex_curr_yeast_y)
vector_dbs = unique(yeast_complex$sourcedb)
for (i in vector_dbs) {
	tmp = yeast_complex[which(yeast_complex$sourcedb == i),]
	known_complex_interactions_DB[i] = length(unique(tmp$icrigid))
}

generated_complexes_yeast_complexList = convert_MITAB_to_complexList(yeast_binary, canonical_rep="yes", include_generated_complexes="yes", list_methods="default")
#generated_complexes_yeast_complexList_extended = convert_MITAB_to_complexList(yeast_binary, canonical_rep="yes", include_generated_complexes="yes", list_methods="default", bait_use="include_non_baits")

generated_complexes_yeast_MITAB = convert_complexList_to_MITAB(generated_complexes_yeast_complexList, yeast_binary, "yes", "yes")
#generated_complexes_yeast_MITAB_extended = convert_complexList_to_MITAB(generated_complexes_yeast_complexList_extended, yeast_binary, "yes", "yes")

vector_dbs = unique(generated_complexes_yeast_MITAB$sourcedb)
for (i in vector_dbs) {
	tmp = generated_complexes_yeast_MITAB[which(generated_complexes_yeast_MITAB$sourcedb == i),]
	regenerated_complex_interactions_DB[i] = length(unique(tmp$icrigid))
}

#postscript("*/fig5.eps", horizontal=F, family="Courier")
	par(mfrow=c(3,1))
	pie(binary_interactions_DB)
	mtext("a")
	pie(known_complex_interactions_DB)
	mtext("b")
	pie(regenerated_complex_interactions_DB)
	mtext("c")
#dev.off()

# Fig.6. Statistics of generated complexes
number_generated = dim(generated_complexes_yeast_complexList)[1]
high_confidence_binary = select_confidence("lpr", c(1:22), yeast_binary)
generated_complexes_hc = convert_MITAB_to_complexList(high_confidence_binary, include_generated_complexes="yes")
number_generated_hc = dim(generated_complexes_hc)[1]

number_binary_lc = dim(yeast_binary)[1] - dim(high_confidence_binary)[1]
number_binary_hc = dim(high_confidence_binary)[1]
number_complex = dim(yeast_complex)[1]
number_complex_hc = dim(select_confidence("lpr", c(1:22), yeast_complex))[1]
number_complex_lc = number_complex - number_complex_hc

#postscript("*/fig6.eps", horizontal=F, family="Courier")
	ddata = matrix(c(number_binary_lc, number_binary_hc, number_complex_lc, number_complex_hc, number_generated - number_generated_hc, number_generated_hc), nrow=2, ncol=3)
	barplot(ddata, ylab="Number Interaction Records", col=c("darkblue","red"), names.arg=c("Binary", "Complex", "Regenerated"), legend=c("HT", "LT"))
#dev.off()

# Fig.7. Interactome Networks
irefindex_curr_ecoli = get_irefindex("562", "current")

all_INTACT = select_database("intact", irefindex_curr_ecoli)
binary_INTACT = select_interaction_type("binary", all_INTACT)
complex_INTACT = select_interaction_type("complex", all_INTACT)

edgeList_binary_INTACT = convert_MITAB_to_edgeList(binary_INTACT)
edgeList_complex_INTACT_s = convert_MITAB_to_edgeList(complex_INTACT, "default", "spoke")
edgeList_complex_INTACT_m = convert_MITAB_to_edgeList(complex_INTACT, "default", "matrix")
edgeList_all_INTACT = convert_MITAB_to_edgeList(all_INTACT, "default", "spoke")
edgeList_binary_INTACT_dir = convert_MITAB_to_edgeList(binary_INTACT, "default", "bipartite", "yes", "directed")
edgeList_complex_INTACT_sdir = convert_MITAB_to_edgeList(complex_INTACT, "default", "spoke", "yes", "directed")

graph_binary_INTACT = convert_edgeList_to_graph(edgeList_binary_INTACT, "undirected", "igraph")
graph_complex_INTACT_s = convert_edgeList_to_graph(edgeList_complex_INTACT_s)
graph_complex_INTACT_m = convert_edgeList_to_graph(edgeList_complex_INTACT_m)
graph_all_INTACT = convert_edgeList_to_graph(edgeList_all_INTACT)

graph_binary_INTACT_dir = convert_edgeList_to_graph(edgeList_binary_INTACT_dir, "directed")
graph_complex_INTACT_sdir = convert_edgeList_to_graph(edgeList_complex_INTACT_sdir, "directed")

#postscript("*/fig7.eps", horizontal=F, family="Courier")
     par(mfrow=c(2,3))
     plot(graph_binary_INTACT, layout=layout.fruchterman.reingold, vertex.size=3, vertex.color="green", frame=TRUE, main="a", vertex.label=NA)
     plot(graph_complex_INTACT_s, layout=layout.fruchterman.reingold, vertex.size=3, vertex.color="green", frame=TRUE, main="b", vertex.label=NA)
     plot(graph_complex_INTACT_m, layout=layout.fruchterman.reingold, vertex.size=3, vertex.color="green", frame=TRUE, main="c", vertex.label=NA)
     plot(graph_all_INTACT, layout=layout.fruchterman.reingold, vertex.size=3, vertex.color="green", frame=TRUE, main="d", vertex.label=NA)
     plot(graph_binary_INTACT_dir, layout=layout.fruchterman.reingold, vertex.size=3, edge.arrow.size=0.4, vertex.color="green", frame=TRUE, main="e", vertex.label=NA)
     plot(graph_complex_INTACT_sdir, layout=layout.fruchterman.reingold, vertex.size=3, edge.arrow.size=0.4, vertex.color="green", frame=TRUE, main="f", vertex.label=NA)
#dev.off()

# Fig.8. Degree Distribution behavior after the addition of complex interactions to binary data.
dubroca = function(x) {
	vec = seq(1.4, 4.4, 0.01)
	zvec = zeta(vec)
	xmins <- sort(unique(x))
	xmins <- xmins[-length(xmins)]

	xmax <- max(x)
	dat <- matrix(0,nrow=length(xmins),ncol=2)
	z <- x
	for( xm in 1:length(xmins) ){
		xmin <- xmins[xm]
		z <- z[z>=xmin]
		n <- length(z)
		# estimate alpha via direct maximization of likelihood function
		#  vectorized version of numerical calculation
		if(xmin==1){
			zdiff <- rep(1,length(vec))
		}else{
			zdiff <- apply(rep(t(1:(xmin-1)),length(vec))^-t(kronecker(t(array(1,xmin-1)),vec)),2,sum)
		}
		L <- -vec*sum(log(z)) - n*log(zvec - zdiff);
		I <- which.max(L)
		# compute KS statistic
		fit <- cumsum((((xmin:xmax)^-vec[I])) / (zvec[I] - sum((1:(xmin-1))^-vec[I])))
		cdi <- cumsum(hist(z,c(min(z)-1,(xmin+.5):xmax,max(z)+1),plot=FALSE)$counts/n)
		dat[xm,] <- c(max(abs( fit - cdi )),vec[I])
	}

	D     <- min(dat[,1])
	I     <- which.min(dat[,1])
	xmin  <- xmins[I]
	n     <- sum(x>=xmin)
	alpha <- dat[I,2]

	output = list(alpha=alpha, xmin=xmin, distance=D)
}

all_binary_yeast = select_interaction_type("binary", irefindex_curr_yeast_y)
all_complex_yeast = select_interaction_type("complex", irefindex_curr_yeast_y)

irigids_false_binary = generated_complexes_yeast_MITAB$irigid
#irigids_false_binary = generated_complexes_yeast_MITAB_extended$irigid
location_false_binary = which(all_binary_yeast$irigid %in% irigids_false_binary)
true_binary_yeast = all_binary_yeast[-location_false_binary,]

edgeList_real_binary = convert_MITAB_to_edgeList(true_binary_yeast)
edgeList_all_binary = convert_MITAB_to_edgeList(all_binary_yeast)
edgeList_all_complex_s = convert_MITAB_to_edgeList(all_complex_yeast, "default", "spoke")
edgeList_spoke_rep_binary = convert_MITAB_to_edgeList(all_binary_yeast[location_false_binary,])

case1 = edgeList_real_binary
case2 = edgeList_all_binary
case3 = unique(rbind(edgeList_real_binary, edgeList_all_complex_s))
case4 = unique(rbind(edgeList_all_binary, edgeList_all_complex_s))
case5 = edgeList_spoke_rep_binary
case6 = edgeList_all_complex_s
case7 = unique(rbind(edgeList_spoke_rep_binary, edgeList_all_complex_s))

graph_1 = convert_edgeList_to_graph(case1)
graph_2 = convert_edgeList_to_graph(case2)
graph_3 = convert_edgeList_to_graph(case3)
graph_4 = convert_edgeList_to_graph(case4)
graph_5 = convert_edgeList_to_graph(case5)
graph_6 = convert_edgeList_to_graph(case6)
graph_7 = convert_edgeList_to_graph(case7)

cumFreq1 = degree.distribution(graph_1,cumulative=TRUE)
cumFreq2 = degree.distribution(graph_2,cumulative=TRUE)
cumFreq3 = degree.distribution(graph_3,cumulative=TRUE)
cumFreq4 = degree.distribution(graph_4,cumulative=TRUE)
cumFreq5 = degree.distribution(graph_5,cumulative=TRUE)
cumFreq6 = degree.distribution(graph_6,cumulative=TRUE)
cumFreq7 = degree.distribution(graph_7,cumulative=TRUE)

#postscript("*/fig8.eps", horizontal=F, family="Courier")
	plot(cumFreq1, type="p", log="xy", pch=".", xlab="degree", ylab="cumulative frequency" )
	legend("bottomleft", c("B", "B+S", "B+N", "B+S+N", "S", "N", "S+N"), fill=c("black", "purple", "orange", "red", "green", "yellow", "blue"))
	lines(cumFreq2, type="p", pch=".", col="red")
	lines(cumFreq3, type="p", pch=".", col="green")
	lines(cumFreq4, type="p", pch=".", col="blue")
	lines(cumFreq5, type="p", pch=".", col="purple")
	lines(cumFreq6, type="p", pch=".", col="orange")
	lines(cumFreq7, type="p", pch=".", col="yellow")
#dev.off()

# Tables. (Note - tables 1 - 6 in the script below correspond to tables 2 to 7 in the paper).

# Table 1. Number of distinct Proteins (iROGs) involved in protein-protein interactions in both canonical and non-canonical versions

table1 = matrix(NA,7,5)
celegans_prots_a = irefindex_curr_celegans[grep("Caenorhabditis elegans", irefindex_curr_celegans$taxa),]
celegans_prots_b = irefindex_curr_celegans[grep("Caenorhabditis elegans", irefindex_curr_celegans$taxb),]
table1[1,1] = length(unique(c(irefindex_curr_celegans$irogida, irefindex_curr_celegans$irogidb)))
table1[1,2] = length(unique(c(celegans_prots_a$irogida, celegans_prots_b$irogidb)))
table1[1,3] = length(unique(c(irefindex_curr_celegans$icrogida, irefindex_curr_celegans$icrogidb)))
table1[1,4] = length(unique(c(celegans_prots_a$icrogida, celegans_prots_b$icrogidb)))
table1[1,5] = round(table1[1,4] / table1[1,2], digits=2)

fly_prots_a = irefindex_curr_fly[grep("Drosophila melanogaster", irefindex_curr_fly$taxa),]
fly_prots_b = irefindex_curr_fly[grep("Drosophila melanogaster", irefindex_curr_fly$taxb),]
table1[2,1] = length(unique(c(irefindex_curr_fly$irogida, irefindex_curr_fly$irogidb)))
table1[2,2] = length(unique(c(fly_prots_a$irogida, fly_prots_b$irogidb)))
table1[2,3] = length(unique(c(irefindex_curr_fly$icrogida, irefindex_curr_fly$icrogidb)))
table1[2,4] = length(unique(c(fly_prots_a$icrogida, fly_prots_b$icrogidb)))
table1[2,5] = round(table1[2,4] / table1[2,2], digits=2)

ecoli_prots_a = irefindex_curr_ecoli[grep("Escherichia coli", irefindex_curr_ecoli$taxa),]
ecoli_prots_b = irefindex_curr_ecoli[grep("Escherichia coli", irefindex_curr_ecoli$taxb),]
table1[3,1] = length(unique(c(irefindex_curr_ecoli$irogida, irefindex_curr_ecoli$irogidb)))
table1[3,2] = length(unique(c(ecoli_prots_a$irogida, ecoli_prots_b$irogidb)))
table1[3,3] = length(unique(c(irefindex_curr_ecoli$icrogida, irefindex_curr_ecoli$icrogidb)))
table1[3,4] = length(unique(c(ecoli_prots_a$icrogida, ecoli_prots_b$icrogidb)))
table1[3,5] = round(table1[3,4] / table1[3,2], digits=2)

human_prots_a = irefindex_curr_human[grep("Homo sapiens", irefindex_curr_human$taxa),]
human_prots_b = irefindex_curr_human[grep("Homo sapiens", irefindex_curr_human$taxb),]
table1[4,1] = length(unique(c(irefindex_curr_human$irogida, irefindex_curr_human$irogidb)))
table1[4,2] = length(unique(c(human_prots_a$irogida, human_prots_b$irogidb)))
table1[4,3] = length(unique(c(irefindex_curr_human$icrogida, irefindex_curr_human$icrogidb)))
table1[4,4] = length(unique(c(human_prots_a$icrogida, human_prots_b$icrogidb)))
table1[4,5] = round(table1[4,4] / table1[4,2], digits=2)

mouse_prots_a = irefindex_curr_mouse[grep("Mus musculus", irefindex_curr_mouse$taxa),]
mouse_prots_b = irefindex_curr_mouse[grep("Mus musculus", irefindex_curr_mouse$taxb),]
table1[5,1] = length(unique(c(irefindex_curr_mouse$irogida, irefindex_curr_mouse$irogidb)))
table1[5,2] = length(unique(c(mouse_prots_a$irogida, mouse_prots_b$irogidb)))
table1[5,3] = length(unique(c(irefindex_curr_mouse$icrogida, irefindex_curr_mouse$icrogidb)))
table1[5,4] = length(unique(c(mouse_prots_a$icrogida, mouse_prots_b$icrogidb)))
table1[5,5] = round(table1[5,4] / table1[5,2], digits=2)

rat_prots_a = irefindex_curr_rat[grep("Rattus norvegicus", irefindex_curr_rat$taxa),]
rat_prots_b = irefindex_curr_rat[grep("Rattus norvegicus", irefindex_curr_rat$taxb),]
table1[6,1] = length(unique(c(irefindex_curr_rat$irogida, irefindex_curr_rat$irogidb)))
table1[6,2] = length(unique(c(rat_prots_a$irogida, rat_prots_b$irogidb)))
table1[6,3] = length(unique(c(irefindex_curr_rat$icrogida, irefindex_curr_rat$icrogidb)))
table1[6,4] = length(unique(c(rat_prots_a$icrogida, rat_prots_b$icrogidb)))
table1[6,5] = round(table1[6,4] / table1[6,2], digits=2)

yeast_prots_a = irefindex_curr_yeast[grep("Saccharomyces cerevisiae", irefindex_curr_yeast$taxa),]
yeast_prots_b = irefindex_curr_yeast[grep("Saccharomyces cerevisiae", irefindex_curr_yeast$taxb),]
table1[7,1] = length(unique(c(irefindex_curr_yeast$irogida, irefindex_curr_yeast$irogidb)))
table1[7,2] = length(unique(c(yeast_prots_a$irogida, yeast_prots_b$irogidb)))
table1[7,3] = length(unique(c(irefindex_curr_yeast$icrogida, irefindex_curr_yeast$icrogidb)))
table1[7,4] = length(unique(c(yeast_prots_a$icrogida, yeast_prots_b$icrogidb)))
table1[7,5] = round(table1[7,4] / table1[7,2], digits=2)

table1 = cbind(c("C.elegans", "D.melanogaster", "E.coli", "H.sapiens", "M.musculus", "R.norvegicus", "S.cerevisiae"), table1)
colnames(table1) = c("Organism", "Num.all iROGs", "Num.organism iROGs", "Num.icROGs", "Num.organism icROGs", "Ratio canon/noncanon")
rownames(table1) = NULL

# Table 2. Number of Human interactions (RIGs) in both canonical and noncanonical versions human_human_list = data.frame(irefindex_curr_human$taxa,irefindex_curr_human$taxb)
tmp = do.call(`paste`, c(unname(human_human_list), list(sep="."))) 
irefindex_curr_human_h = irefindex_curr_human[tmp=="taxid:9606(Homo sapiens).taxid:9606(Homo sapiens)" | tmp=="-.taxid:9606(Homo sapiens)",] 
binary = select_interaction_type("binary",irefindex_curr_human)
complex = select_interaction_type("complex",irefindex_curr_human)
polymer = select_interaction_type("polymer",irefindex_curr_human)
binary_hh = select_interaction_type("binary",irefindex_curr_human_h)
complex_hh = select_interaction_type("complex",irefindex_curr_human_h)
polymer_hh = select_interaction_type("polymer",irefindex_curr_human_h)

table2 = matrix(NA,8,2)
table2[1,1] = length(unique(irefindex_curr_human$irigid))
table2[1,2] = length(unique(irefindex_curr_human$icrigid))
table2[2,1] = length(unique(irefindex_curr_human_h$irigid))
table2[2,2] = length(unique(irefindex_curr_human_h$icrigid))
table2[3,1] = length(unique(binary$irigid)) 
table2[3,2] = length(unique(binary$icrigid)) 
table2[4,1] = length(unique(binary_hh$irigid)) 
table2[4,2] = length(unique(binary_hh$icrigid)) 
table2[5,1] = length(unique(complex$irigid)) 
table2[5,2] = length(unique(complex$icrigid)) 
table2[6,1] = length(unique(complex_hh$irigid)) 
table2[6,2] = length(unique(complex_hh$icrigid))
table2[7,1] = length(unique(polymer$irigid)) 
table2[7,2] = length(unique(polymer$icrigid)) 
table2[8,1] = length(unique(polymer_hh$irigid)) 
table2[8,2] = length(unique(polymer_hh$icrigid))

table2 = cbind(c("Complete Human", "Human-Human", "Binary subset", "Binary H-H subset", "Complex subset", "Complex H-H subset", "Polymer subset", "Polymer H-H subset"), table2)
colnames(table2) = c("Dataset", "Num.all iRIGs", "Num.icRIGs")

# Table 3. Statistics of yeast regenerated complexes by Source Database
# binaries
binary_DB = NULL
vector_dbs = unique(yeast_binary$sourcedb)
for (i in vector_dbs) {
	tmp = yeast_binary[which(yeast_binary$sourcedb == i),]
	binary_DB[i] = length(unique(tmp$icrigid))
}

# generated_complexes_yeast_MITAB
gener_MITAB_DB_table = list(); gener_MITAB_DB = NULL
vector_dbs = unique(generated_complexes_yeast_MITAB$sourcedb)
for (i in vector_dbs) {
	tmp = generated_complexes_yeast_MITAB[which(generated_complexes_yeast_MITAB$sourcedb == i),]
	gener_MITAB_DB_table[[i]] = tmp
	gener_MITAB_DB[i] = length(unique(tmp$icrigid))
}

# generated_complexes_yeast_complexList
gener_complexList_DB_table = list(); gener_complexList_DB = NULL
for (i in vector_dbs) {
	gener_complexList_DB_table[[i]] = convert_MITAB_to_complexList(gener_MITAB_DB_table[[i]], include_generated_complexes="yes")
	gener_complexList_DB[i] = dim(gener_complexList_DB_table[[i]])[1]
}

gener_hc_DB = NULL
generated_high_confidence_MITAB = select_confidence("lpr", c(1:22), generated_complexes_yeast_MITAB)
vector_dbs = unique(generated_high_confidence_MITAB$sourcedb)
for (i in vector_dbs) {
	gener_MITAB_hc_DB_table = generated_high_confidence_MITAB[which(generated_high_confidence_MITAB$sourcedb == i),]
	gener_complexList_hc_DB_table = convert_MITAB_to_complexList(gener_MITAB_hc_DB_table, include_generated_complexes="yes")
	gener_hc_DB[i] = dim(gener_complexList_hc_DB_table)[1]
}

db_names = c("Biogrid", "Mint", "DIP", "IntAct", "MPACT", "BIND", "BIND_Trans", "OPHID")
db_ids = c("MI:0463(grid)", "MI:0471(mint)", "MI:0465(dip)", "MI:0469(intact)", "MI:0000(MPACT)", "MI:0462(bind)", "MI:0000(BIND_Translation)", "MI:0000(ophid)")
binary_col = NULL; gener_MITAB_col = NULL; gener_complexList_col = NULL; gener_hc_col = NULL
for (i in db_ids) {
	if (length(unname(binary_DB[which(names(binary_DB) == i)]))>0) {
		binary_col = c(binary_col, unname(binary_DB[which(names(binary_DB) == i)]))
	} else {
		binary_col = c(binary_col, 0)
	}
	if (length(unname(gener_MITAB_DB[which(names(gener_MITAB_DB) == i)]))>0) {
		gener_MITAB_col = c(gener_MITAB_col, unname(gener_MITAB_DB[which(names(gener_MITAB_DB) == i)]))
	} else {
		gener_MITAB_col = c(gener_MITAB_col, 0)
	}
	if (length(unname(gener_complexList_DB[which(names(gener_complexList_DB) == i)]))>0) {
		gener_complexList_col = c(gener_complexList_col, unname(gener_complexList_DB[which(names(gener_complexList_DB) == i)]))
	} else {
		gener_complexList_col = c(gener_complexList_col, 0)
	}
	if (length(unname(gener_hc_DB[which(names(gener_hc_DB) == i)]))>0) {
		gener_hc_col = c(gener_hc_col, unname(gener_hc_DB[which(names(gener_hc_DB) == i)]))
	} else {
		gener_hc_col = c(gener_hc_col, 0)
	}
}

table3 = cbind(db_names, binary_col, gener_MITAB_col, gener_complexList_col, gener_hc_col)

# Table 4. Comparison of Interactome Properties for different Model Organisms
# WARNING: Time-consuming (2 hr 40' approx)
celegans_celegans_list = data.frame(irefindex_curr_celegans$taxa, irefindex_curr_celegans$taxb)
tmp = do.call(`paste`, c(unname(celegans_celegans_list), list(sep=".")))
irefindex_curr_celegans_c = irefindex_curr_celegans[tmp=="taxid:6239(Caenorhabditis elegans).taxid:6239(Caenorhabditis elegans)" | tmp=="-.taxid:6239(Caenorhabditis elegans)",]
fly_fly_list = data.frame(irefindex_curr_fly$taxa, irefindex_curr_fly$taxb)
tmp = do.call(`paste`, c(unname(fly_fly_list), list(sep=".")))
irefindex_curr_fly_f = irefindex_curr_fly[tmp=="taxid:7227(Drosophila melanogaster).taxid:7227(Drosophila melanogaster)" | tmp=="-.taxid:7227(Drosophila melanogaster)",]
ecoli_ecoli_list = data.frame(irefindex_curr_ecoli$taxa, irefindex_curr_ecoli$taxb)
tmp = do.call(`paste`, c(unname(ecoli_ecoli_list), list(sep=".")))
irefindex_curr_ecoli_e = irefindex_curr_ecoli[tmp=="taxid:562(Escherichia coli).taxid:562(Escherichia coli)" | tmp=="-.taxid:562(Escherichia coli)",]
human_human_list = data.frame(irefindex_curr_human$taxa, irefindex_curr_human$taxb)
tmp = do.call(`paste`, c(unname(human_human_list), list(sep=".")))
irefindex_curr_human_h = irefindex_curr_human[tmp=="taxid:9606(Homo sapiens).taxid:9606(Homo sapiens)" | tmp=="-.taxid:9606(Homo sapiens)",]
mouse_mouse_list = data.frame(irefindex_curr_mouse$taxa, irefindex_curr_mouse$taxb)
tmp = do.call(`paste`, c(unname(mouse_mouse_list), list(sep=".")))
irefindex_curr_mouse_m = irefindex_curr_mouse[tmp=="taxid:10090(Mus musculus).taxid:10090(Mus musculus)" | tmp=="-.taxid:10090(Mus musculus)",]
rat_rat_list = data.frame(irefindex_curr_rat$taxa, irefindex_curr_rat$taxb)
tmp = do.call(`paste`, c(unname(rat_rat_list), list(sep=".")))
irefindex_curr_rat_r = irefindex_curr_rat[tmp=="taxid:10116(Rattus norvegicus).taxid:10116(Rattus norvegicus)" | tmp=="-.taxid:10116(Rattus norvegicus)",]

organism_names = c("C.elegans", "D.melanogaster", "E.coli", "H.sapiens", "M.musculus", "R.norvegicus", "S.cerevisiae")
db_names = list(irefindex_curr_celegans_c, irefindex_curr_fly_f, irefindex_curr_ecoli_e, irefindex_curr_human_h, irefindex_curr_mouse_m, irefindex_curr_rat_r, irefindex_curr_yeast_y)

table4 = list()
for (i in 1:length(organism_names)) {
	name = organism_names[i]
	db_name = db_names[[i]]

	I = length(unique(db_name$icrigid))
	binaries = select_interaction_type("binary", db_name)
	X = length(unique(binaries$icrigid))
	complexes = select_interaction_type("complex", db_name)
	C = length(unique(complexes$icrigid))
	edgeList_all = convert_MITAB_to_edgeList(db_name, "default", "spoke", "yes")
	graph_all = convert_edgeList_to_graph(edgeList_all)
	deg = igraph::degree(graph_all, mode="total", loops="TRUE")
	n = length(deg)
	dav = mean(deg)
	dvar = var(deg)
	dmax = max(deg)
	row_canonical_spoke = c(name, I, X, C, n, dav, dvar, dmax)

	I = length(unique(db_name$irigid))
	binaries = select_interaction_type("binary", db_name)
	X = length(unique(binaries$irigid))
	complexes = select_interaction_type("complex", db_name)
	C = length(unique(complexes$irigid))
	edgeList_all = convert_MITAB_to_edgeList(db_name, "default", "spoke", "no")
	graph_all = convert_edgeList_to_graph(edgeList_all)
	deg = igraph::degree(graph_all, mode="total", loops="TRUE")
	n = length(deg)
	dav = mean(deg)
	dvar = var(deg)
	dmax = max(deg)
	row_noncanonical_spoke = c(name, I, X, C, n, dav, dvar, dmax)

	I = length(unique(db_name$icrigid))
	binaries = select_interaction_type("binary", db_name)
	X = length(unique(binaries$icrigid))
	complexes = select_interaction_type("complex", db_name)
	C = length(unique(complexes$icrigid))
	edgeList_all = convert_MITAB_to_edgeList(db_name, "default", "matrix", "yes")
	graph_all = convert_edgeList_to_graph(edgeList_all)
	deg = igraph::degree(graph_all, mode="total", loops="TRUE")
	n = length(deg)
	dav = mean(deg)
	dvar = var(deg)
	dmax = max(deg)
	row_canonical_matrix = c(name, I, X, C, n, dav, dvar, dmax)

	low_throughput_set = select_confidence("lpr", c(1:22), db_name)
	I = length(unique(low_throughput_set$icrigid))
	binaries = select_interaction_type("binary", low_throughput_set)
	X = length(unique(binaries$icrigid))
	complexes = select_interaction_type("complex", low_throughput_set)
	C = length(unique(complexes$icrigid))
	edgeList_all = convert_MITAB_to_edgeList(low_throughput_set, "default", "spoke", "yes")
	graph_all = convert_edgeList_to_graph(edgeList_all)
	deg = igraph::degree(graph_all, mode="total", loops="TRUE")
	n = length(deg)
	dav = mean(deg)
	dvar = var(deg)
	dmax = max(deg)
	row_lt_canonical_spoke = c(name, I, X, C, n, dav, dvar, dmax)

	table4[[name]] = rbind(row_canonical_spoke, row_noncanonical_spoke, row_canonical_matrix, row_lt_canonical_spoke)
}
table4 = do.call(rbind, table4)

# Table 5. Effect of the inclusion of binary or complex data on the properties of the Interactome degree distribution
graphs_to_include = list(graph_1, graph_2, graph_3, graph_4, graph_5, graph_6, graph_7)

the_fit = list(); n=0
for (i in graphs_to_include) {
	n=n+1
	if (setequal(i, NULL)==FALSE & length(E(i))>1) {
		x = igraph::degree(i, mode="total", loops="TRUE")
		power_law_fit = dubroca(x)
		xmin = power_law_fit$xmin
		ntail = length(x[x>=xmin])
		the_fit[[n]] = list(x=x, n=length(x), xmax=max(x), xmin=xmin, alpha=power_law_fit$alpha, ntail=ntail, distance=power_law_fit$distance)
	} else {
		the_fit[[n]] = NULL
	}
}

# GoF test (MonteCarlo)
p_value = list(); n=0
for (i in graphs_to_include) {
	n=n+1
	if (setequal(i, NULL)==FALSE & length(E(i))>1) {
		x = the_fit[[n]]$x
		xmin = the_fit[[n]]$xmin
		alpha = the_fit[[n]]$alpha
		ntail = the_fit[[n]]$ntail
		distance = the_fit[[n]]$distance
		head = x[x<xmin]
		p_count = 0
		for (j in 1:2500) {
			r = runif(ntail, min=0, max=1)
			gener_tail = round(.5 + (xmin-.5)*(1-r)^(-1/(alpha-1)))
			gener_head = head[round(runif(length(head), min=1, max=length(head)))]
			gener = c(gener_head, gener_tail)
			gener_D = dubroca(gener)$distance
			if (gener_D > distance) {
				p_count = p_count + 1
			}
		}
		p_value[[n]] = p_count / 2500
	}
}

table5 = NULL
for (i in 1:length(graphs_to_include)) {
	this_line = c(the_fit[[i]]$n, the_fit[[i]]$xmax, the_fit[[i]]$xmin, the_fit[[i]]$alpha, the_fit[[i]]$ntail, p_value[[i]])
	table5 = rbind(table5, this_line)
}
colnames(table5) = c("n", "dmax", "dmin", "alpha", "ntail", "p-value")
rownames(table5) = c("B", "B+S", "B+N", "B+S+N", "S", "N", "S+N")

# Table 6. Comparison between the degree distribution properties of the yeast interactome by source database
dbs = c("dip", "bind", "intact", "mint", "HPRD", "grid", "ophid", "CORUM", "MPPI", "MPACT")
graph_db = list(); non_empty_dbs = NULL
for (i in dbs) {
	all_DB = select_database(i, irefindex_curr_yeast)
	if (dim(all_DB)[1] > 0) {
		non_empty_dbs = c(non_empty_dbs, i)
		edgeList_db = convert_MITAB_to_edgeList(all_DB, complex_rep="spoke")
		graph_db[[i]] = convert_edgeList_to_graph(edgeList_db)
	}
}

# 6.1. Real Fit:
graphs_to_include = graph_db
the_fit = list(); n=0
for (i in graphs_to_include) {
	n=n+1
	if (setequal(i, NULL)==FALSE & length(E(i))>1) {
		x = igraph::degree(i, mode="total", loops="TRUE")
		power_law_fit = dubroca(x)
		xmin = power_law_fit$xmin
		ntail = length(x[x>=xmin])
		the_fit[[n]] = list(x=x, n=length(x), xmax=max(x), xmin=xmin, alpha=power_law_fit$alpha, ntail=ntail, distance=power_law_fit$distance)
	} else {
		the_fit[[n]] = NULL
	}
}

# 6.2. GoF test (MonteCarlo)
p_value = list(); n=0
for (i in graphs_to_include) {
	n=n+1
	if (setequal(i, NULL)==FALSE & length(E(i))>1) {
		x = the_fit[[n]]$x
		xmin = the_fit[[n]]$xmin
		alpha = the_fit[[n]]$alpha
		ntail = the_fit[[n]]$ntail
		distance = the_fit[[n]]$distance
		head = x[x<xmin]
		p_count = 0
		for (j in 1:2500) {
			r = runif(ntail, min=0, max=1)
			gener_tail = round(.5 + (xmin-.5)*(1-r)^(-1/(alpha-1)))
			gener_head = head[round(runif(length(head), min=1, max=length(head)))]
			gener = c(gener_head, gener_tail)
			gener_D = dubroca(gener)$distance
			if (gener_D > distance) {
				p_count = p_count + 1
			}
		}
		p_value[[n]] = p_count / 2500
	}
}

# 6.3. Consolidating report table:
table6 = NULL
for (i in 1:length(graphs_to_include)) {
	this_line = c(the_fit[[i]]$n, the_fit[[i]]$xmax, the_fit[[i]]$xmin, the_fit[[i]]$alpha, the_fit[[i]]$ntail, p_value[[i]])
	table6 = rbind(table6, this_line)
}
colnames(table6) = c("n", "dmax", "dmin", "alpha", "ntail", "p-value")
rownames(table6) = c("dip", "bind", "intact", "mint", "grid", "MPACT")

# Writing:
#save(yeast_known_complexes_canon, yeast_generated_complexes_canon, yeast_generated_complexes_canon_reliable, complexSizes, allSizes, binary_interactions_DB, known_complex_interactions_DB, regenerated_complex_interactions_DB, number_binary_lc, number_binary_hc, number_complex_lc, number_complex_hc, number_generated, number_generated_hc, graph_binary_INTACT, graph_complex_INTACT_s, graph_complex_INTACT_m, graph_all_INTACT, graph_binary_INTACT_dir, graph_complex_INTACT_sdir, dubroca, cases, graph_1, graph_2, graph_3, graph_4, cases_names, alpha_all, xmin_all, C_all, ntail_all, head_all, distance_all, n, xmax, alpha_all2, xmin_all2, C_all2, ntail_all2, head_all2, distance_all2, n2, xmax2, table1, table2, table3, table4, table5, table6, graphs_to_include, the_fit, file="*/iRefR_paper.RData")
